# Supplementary material for: Deep structured learning for variant prioritization in Mendelian diseases
Source: Nat Commun. 2023 Jul 13;14:4167. doi: 10.1038/s41467-023-39306-7 (PMC10345112; doi:10.1038/s41467-023-39306-7)
Supplement: Supplementary file 5 — Supplementary Software 1 [file 41467_2023_39306_MOESM5_ESM.zip]

Archive with 25 entries (21 files):
- Maverick/
- Maverick/InferenceScripts/
- Maverick/InferenceScripts/annotateVariants.py
- Maverick/InferenceScripts/annotateVariants_GRCh38.py
- Maverick/InferenceScripts/groomAnnovarOutput.py
- Maverick/InferenceScripts/groomAnnovarOutput_GRCh38.py
- Maverick/InferenceScripts/rankVariants.py
- Maverick/InferenceScripts/rankVariants_GRCh38.py
- Maverick/InferenceScripts/runModels.py
- Maverick/InferenceScripts/runModels_GRCh38.py
- Maverick/InferenceScripts/scoreVariants.sh
- Maverick/InferenceScripts/scoreVariants_GRCh38.sh
- Maverick/INSTALL
- Maverick/LICENSE.md
- Maverick/Notebooks/
- Maverick/Notebooks/CreateTrainingAndTestSets.ipynb
- Maverick/Notebooks/MaverickInference.ipynb
- Maverick/Notebooks/TrainMaverick.ipynb
- Maverick/README.md
- INSTALL
- Readme.md
- Demo/
- Demo/example.finalScores.txt
- Demo/example.MaverickResults.txt
- Demo/example.vcf
