# Supplementary material for: Deep structured learning for variant prioritization in Mendelian diseases
Source: Nat Commun. 2023 Jul 13;14:4167. doi: 10.1038/s41467-023-39306-7 (PMC10345112; doi:10.1038/s41467-023-39306-7)
Supplement: Supplementary file 5 — Supplementary Software 1 [file 41467_2023_39306_MOESM5_ESM.zip › Maverick/INSTALL]

### Step 1: Setup a conda environment for installing Maverick's dependencies
# Step 1.1: If you do not already have Miniconda or Anaconda installed on your system, install them, otherwise skip to step 1.2
wget https://repo.anaconda.com/miniconda/Miniconda3-latest-Linux-x86_64.sh
chmod 700 Miniconda3-latest-Linux-x86_64.sh
./Miniconda3-latest-Linux-x86_64.sh
# install in default location, agree to license terms

exec bash # restart your shell

# Step 1.2: create the Maverick conda environment
conda create -y -n maverick python=3.7
conda activate maverick

### Step 2: Install Maverick dependencies
# You may need to install/update gcc-c++ for the following steps to work. E.g., "sudo yum install gcc-c++" in CentOS/RHEL or "sudo apt install g++" in Ubuntu
# Step 2.1: GPU-specific installation steps (skip to step 2.2 if you do not have a GPU in your system)
conda install -y -c conda-forge cudatoolkit=11.2 cudnn=8.1.0
export LD_LIBRARY_PATH=$LD_LIBRARY_PATH:$CONDA_PREFIX/lib/
# please note that on some systems, setting the LD_LIBRARY_PATH this way causes problems and you may need to run 'unset LD_LIBRARY_PATH' to use normal bash utilities again

# Step 2.2: Install dependencies
pip install pandas matplotlib scikit-learn scipy biopython tensorflow transformers tf-models-official==2.7
pip install numpy --upgrade
conda install -y dos2unix git

### Step 3: Download the Maverick annotation files and model weights
wget https://zuchnerlab.s3.amazonaws.com/VariantPathogenicity/Maverick_resources.tar.gz
tar -zxvf Maverick_resources.tar.gz
rm Maverick_resources.tar.gz


### Step 4: Clone the Maverick repository
git clone https://github.com/ZuchnerLab/Maverick.git

### Step 5: (Optional) Run the demo/example
chmod 700 Maverick/InferenceScripts/scoreVariants.sh
Maverick/InferenceScripts/scoreVariants.sh example.vcf
# the example VCF is contained in the Maverick_resources tar archive. Running this demo should take 10-15 minutes, depending on your system. Most of that time is spent in annotation. 
# You can alternatively work with VCF files aligned to GRCh38 by running the "scoreVariants_GRCh38.sh" script. 
