# Supplementary material for: Deep structured learning for variant prioritization in Mendelian diseases
Source: Nat Commun. 2023 Jul 13;14:4167. doi: 10.1038/s41467-023-39306-7 (PMC10345112; doi:10.1038/s41467-023-39306-7)
Supplement: Supplementary file 5 — Supplementary Software 1 [file 41467_2023_39306_MOESM5_ESM.zip › Readme.md]

# System Requirements
The associated INSTALL file will walk you through the steps to install the program, including setting up Miniconda and installing the dependencies. 
The typical installation time is around 10 minutes.
The dependencies that will be installed are Miniconda, python, dos2unix, git, and the following python packages:
NumPy, Pandas, Matplotlib, scikit-learn, scipy, biopython, tensorflow, transformers, and tf-models-official
Versions of these dependencies that Maverick has been tested on include:
python 3.7 and 3.9
numpy 1.21.6 and 1.22.4
pandas 1.3.5 and 1.4.2
matplotlib 3.5.2
scikit-learn 1.0.2 and 1.1.1
scipy 1.7.3 and 1.8.1
biopython 1.79
tensorflow 2.7.0 and 2.9.1
transformers 4.20.0
tf-models-official 2.7.0

Maverick has been tested in CPU-only systems as well as systems with GPUs. It has not been tested with TPUs but should work there if the TPU is configured properly. 
Maverick should be usable on Windows, Mac, and Linux systems, but has so far only been tested on RHEL-based Linux systems. 

# Installation guide
Please see the associated INSTALL file.

# Run the demo
Execute the following command (also shown in the install file): "Maverick/InferenceScripts/scoreVariants.sh example.vcf"
the example VCF is contained in the Maverick_resources tar archive. The inputs and outputs are also in the 'Demo' folder.
Running this demo should take 10-15 minutes, depending on your system. Most of that time is spent in annotation. 
The major output files will be example.MaverickResults.txt and example.finalScores.txt. 
MaverickResults has all the annotations for each variant along with the scores from the individual models and the final ensemble. 
FinalScores ranks the variants observed in the VCF file by their Maverick score in a zygosity-aware manner, including forming compound heterozygous pairs. The 'TotalScore' column represents that final Maverick score used for ranking.


# Instructions for use
Supplying a VCF file aligned to hg19/GRCh37 to the scoreVariants.sh script is the intended primary invocation of the program. 
If, however, you wish to score many variants it may be easiest to run steps 1, 2, and 3 of the scoreVariants.sh script on an inexpensive machine and then copy the *.annotated.txt file to a GPU-enabled machine to run step 4. 
