# Supplementary material for: Deep structured learning for variant prioritization in Mendelian diseases
Source: Nat Commun. 2023 Jul 13;14:4167. doi: 10.1038/s41467-023-39306-7 (PMC10345112; doi:10.1038/s41467-023-39306-7)
Supplement: Supplementary file 5 — Supplementary Software 1 [file 41467_2023_39306_MOESM5_ESM.zip › Demo/example.finalScores.txt]

varType	hg19_chr	hg19_pos(1-based)	ref	alt	genotype	geneName	geneID	Maverick_BenignScore	Maverick_DomScore	Maverick_RecScore	varID	site1_varID	site2_varID	site1_RecScore	site2_RecScore	TotalScore
						SLC17A5	ENSG00000119899.13_4					6_74351580_A_T	6_74351582_G_T	0.9888108223676682	0.998621702194214	0.9936920467763185
nonsynonymous SNV	11.0	64898264.0	T	G	het	SYVN1	ENSG00000162298.18_5	0.0083230833060952	0.9763573184609412	0.0153195711573062	11_64898264_T_G					0.9763573184609412
nonsynonymous SNV	1.0	206903392.0	A	C	het	MAPKAPK2	ENSG00000162889.10_4	0.0145921548828482	0.9668845534324646	0.0185232766307308	1_206903392_A_C					0.9668845534324646
nonsynonymous SNV	22.0	40066873.0	A	C	het	CACNA1I	ENSG00000100346.18_3	0.0257387554156593	0.9602593407034874	0.0140019077267652	22_40066873_A_C					0.9602593407034874
nonsynonymous SNV	1.0	206903395.0	A	C	het	MAPKAPK2	ENSG00000162889.10_4	0.0295889953849837	0.9543980434536934	0.0160129786236211	1_206903395_A_C					0.9543980434536934
stopgain	10.0	3208567.0	T	TGCACGCTAGGGAAGAGAGAGGAATG	hom	PITRM1	ENSG00000107959.16_7	0.0495672356191789	0.0015151635141705	0.9489175975322724	10_3208567_T_TGCACGCTAGGGAAGAGAGAGGAATG					0.9489175975322724
frameshift insertion	8.0	101730036.0	T	TC	het	PABPC1	ENSG00000070756.16_7	0.0194758849102072	0.9227832853794098	0.0577408047101926	8_101730036_T_TC					0.9227832853794098
frameshift insertion	9.0	34241317.0	C	CG	het	UBAP1	ENSG00000165006.14_4	0.0034888530208263	0.9217487722635268	0.0747623729985207	9_34241317_C_CG					0.9217487722635268
nonsynonymous SNV	22.0	40066871.0	G	C	het	CACNA1I	ENSG00000100346.18_3	0.0834249682084191	0.904042847454548	0.0125321884122513	22_40066871_G_C					0.904042847454548
nonsynonymous SNV	2.0	97527132.0	T	G	het	SEMA4C	ENSG00000168758.11_5	0.0730640714682522	0.8980221897363663	0.0289137162326369	2_97527132_T_G					0.8980221897363663
nonsynonymous SNV	20.0	3565431.0	C	A	het	ATRN	ENSG00000088812.18_4	0.1718695652671158	0.8035498932003975	0.0245805380691308	20_3565431_C_A					0.8035498932003975
nonsynonymous SNV	17.0	21318773.0	G	A	het	KCNJ12	ENSG00000184185.10_4	0.205100551713258	0.7644296959042549	0.0304697764731827	17_21318773_G_A					0.7644296959042549
nonsynonymous SNV	1.0	183262875.0	T	C	het	NMNAT2	ENSG00000157064.11_4	0.1166766849346458	0.7464765124022961	0.1368467776337638	1_183262875_T_C					0.7464765124022961
nonsynonymous SNV	1.0	28527842.0	G	T	het	DNAJC8	ENSG00000126698.11_4	0.1994018335826695	0.7264306619763374	0.074167514918372	1_28527842_G_T					0.7264306619763374
nonsynonymous SNV	1.0	231473337.0	G	C	het	EXOC8	ENSG00000116903.7_3	0.2245139970909804	0.7080981880426407	0.067387789604254	1_231473337_G_C					0.7080981880426407
nonsynonymous SNV	17.0	21318770.0	G	A	het	KCNJ12	ENSG00000184185.10_4	0.2787771690636873	0.690276812762022	0.0309460048156324	17_21318770_G_A					0.690276812762022
frameshift deletion	12.0	51740414.0	GAC	G	hom	CELA1	ENSG00000139610.2_4	0.2779936003498733	0.0875849639996886	0.6344214035198092	12_51740414_GAC_G					0.6344214035198092
nonsynonymous SNV	8.0	101721705.0	G	T	het	PABPC1	ENSG00000070756.16_7	0.3928915960714221	0.5958512239158154	0.0112571414629201	8_101721705_G_T					0.5958512239158154
nonsynonymous SNV	18.0	48399.0	C	A	het	TUBB8B	ENSG00000173213.9_7	0.105347805772908	0.5727014229787528	0.3219507521942297	18_48399_C_A					0.5727014229787528
						HLA-A	ENSG00000206503.13_5					6_29912028_AG_A	6_29912395_T_TGG	0.6373761994764209	0.5165110155940056	0.5706135293074037
nonsynonymous SNV	9.0	129854159.0	T	C	het	ANGPTL2	ENSG00000136859.10_4	0.0422244828660041	0.5689530002418905	0.3888225050468463	9_129854159_T_C					0.5689530002418905
frameshift insertion	12.0	51740413.0	G	GC	hom	CELA1	ENSG00000139610.2_4	0.3877631430514157	0.0490873754606582	0.5631494214758277	12_51740413_G_GC					0.5631494214758277
nonsynonymous SNV	12.0	94658972.0	T	G	het	PLXNC1	ENSG00000136040.9_4	0.400654531084001	0.5566526427865028	0.0426928157685324	12_94658972_T_G					0.5566526427865028
frameshift deletion	6.0	109850199.0	AAC	A	hom	AK9	ENSG00000155085.15_4	0.4526204066351056	0.0032848393170752	0.5440947189927101	6_109850199_AAC_A					0.5440947189927101
nonsynonymous SNV	1.0	143767547.0	G	A	het	KNOWN	ENSG00000236334.1	0.3739898391067981	0.493069659685716	0.1329404486277781	1_143767547_G_A					0.493069659685716
nonsynonymous SNV	20.0	36396432.0	T	G	het	CTNNBL1	ENSG00000132792.19_4	0.3692028736695647	0.4724289570003748	0.1583681665360927	20_36396432_T_G					0.4724289570003748
nonsynonymous SNV	11.0	1651088.0	C	G	het	KRTAP5-5	ENSG00000185940.10_2	0.509187251329422	0.4422957524657249	0.0485170092431417	11_1651088_C_G					0.4422957524657249
nonsynonymous SNV	1.0	143767643.0	T	C	het	KNOWN	ENSG00000236334.1	0.4564502760767936	0.4393956194398924	0.1041540753294612	1_143767643_T_C					0.4393956194398924
frameshift insertion	21.0	43298954.0	C	CG	hom	PRDM15	ENSG00000141956.13_4	0.5237964330008253	0.0378575673130399	0.4383459447999485	21_43298954_C_CG					0.4383459447999485
nonsynonymous SNV	17.0	21319007.0	G	A	het	KCNJ12	ENSG00000184185.10_4	0.5305064152926207	0.427364207804203	0.0421293280669488	17_21319007_G_A					0.427364207804203
nonsynonymous SNV	19.0	13397731.0	T	G	het	CACNA1A	ENSG00000141837.21_5	0.5712393447756767	0.4221578259021044	0.0066027952289005	19_13397731_T_G					0.4221578259021044
frameshift deletion	5.0	176026121.0	TCAAAGACCCAGGATCCTCCTTCC	T	het	GPRIN1	ENSG00000169258.7_4	0.5755546412547119	0.4138615357078379	0.0105838028964768	5_176026121_TCAAAGACCCAGGATCCTCCTTCC_T					0.4138615357078379
nonsynonymous SNV	6.0	32489756.0	T	C	het	HLA-DRB5	ENSG00000198502.6_4	0.3958103265613317	0.4119084361300338	0.1922812428456382	6_32489756_T_C					0.4119084361300338
						HLA-A	ENSG00000206503.13_5					6_29912028_AG_A	6_29912030_G_C	0.6373761994764209	0.3000902495350601	0.40805808666597926
nonsynonymous SNV	17.0	21318952.0	A	G	het	KCNJ12	ENSG00000184185.10_4	0.5759354047477245	0.3858278803527355	0.0382367245329078	17_21318952_A_G					0.3858278803527355
						HLA-A	ENSG00000206503.13_5					6_29912030_G_C	6_29912395_T_TGG	0.3000902495350601	0.5165110155940056	0.37962204119954274
nonsynonymous SNV	6.0	32489708.0	C	A	het	HLA-DRB5	ENSG00000198502.6_4	0.5415497776120901	0.3576662419363856	0.1007839702942874	6_32489708_C_A					0.3576662419363856
nonsynonymous SNV	19.0	14877847.0	T	G	het	ADGRE2	ENSG00000127507.18_6	0.6612226590514183	0.3354273876175284	0.0033499611654406	19_14877847_T_G					0.3354273876175284
nonsynonymous SNV	7.0	151970931.0	G	A	het	KMT2C	ENSG00000055609.18_6	0.4576959162950516	0.3285334333777427	0.2137706180801615	7_151970931_G_A					0.3285334333777427
nonsynonymous SNV	12.0	122845698.0	C	A	het	CLIP1	ENSG00000130779.20_7	0.6711917840875685	0.3049140432849526	0.0238941328425426	12_122845698_C_A					0.3049140432849526
nonsynonymous SNV	1.0	65129491.0	A	C	het	CACHD1	ENSG00000158966.16_5	0.0226061100838705	0.2980676982551813	0.6793262232095003	1_65129491_A_C					0.2980676982551813
nonsynonymous SNV	1.0	161642774.0	T	G	het	FCGR2B	ENSG00000072694.21_4	0.582000931724906	0.2942366553470492	0.1237623956985771	1_161642774_T_G					0.2942366553470492
						KNOWN	ENSG00000166157.12					21_10910311_T_G	21_10910347_A_G	0.1773365644039586	0.8223945200443268	0.2917596962582941
nonsynonymous SNV	6.0	29912030.0	G	C	het	HLA-A	ENSG00000206503.13_5	0.426819983869791	0.2730897248402471	0.3000902495350601	6_29912030_G_C					0.2730897248402471
nonsynonymous SNV	1.0	12907829.0	T	C	het	HNRNPCL1	ENSG00000179172.9_4	0.7088437918573618	0.2703031664714217	0.0208530517629697	1_12907829_T_C					0.2703031664714217
nonsynonymous SNV	9.0	131580998.0	C	T	hom	ENDOG	ENSG00000167136.7_3	0.7328708283603191	0.0165727851208146	0.2505563535960391	9_131580998_C_T					0.2505563535960391
nonsynonymous SNV	22.0	38327854.0	T	C	het	MICALL1	ENSG00000100139.13_6	0.6202393248677254	0.2257902438286692	0.1539703939342871	22_38327854_T_C					0.2257902438286692
nonsynonymous SNV	6.0	29912345.0	A	T	het	HLA-A	ENSG00000206503.13_5	0.7051949370652437	0.2226894783088937	0.0721155690895329	6_29912345_A_T					0.2226894783088937
nonsynonymous SNV	10.0	46999863.0	C	G	het	GPRIN2	ENSG00000204175.5_2	0.7464874666184187	0.2164588758023455	0.0370536245791299	10_46999863_C_G					0.2164588758023455
nonsynonymous SNV	5.0	140202859.0	A	G	het	PCDHA5	ENSG00000204965.9_5	0.7283361554145813	0.2049842253909446	0.0666796125224209	5_140202859_A_G					0.2049842253909446
						HLA-DQA1	ENSG00000196735.13_5					6_32609223_G_T	6_32609224_T_C	0.1472959400853142	0.3172931611770764	0.201192814602093
nonsynonymous SNV	6.0	31324036.0	T	A	hom	HLA-B	ENSG00000234745.11_4	0.6127349808812141	0.1877679024619283	0.1994970742962323	6_31324036_T_A					0.1994970742962323
nonsynonymous SNV	19.0	55286774.0	G	C	het	KIR2DL1	ENSG00000125498.20_4	0.7849516123533249	0.1979473168030381	0.0171010430840397	19_55286774_G_C					0.1979473168030381
frameshift deletion	6.0	29912028.0	AG	A	het	HLA-A	ENSG00000206503.13_5	0.1669666620437055	0.1956571320242801	0.6373761994764209	6_29912028_AG_A					0.1956571320242801
nonsynonymous SNV	6.0	32489757.0	C	G	hom	HLA-DRB5	ENSG00000198502.6_4	0.3626236170530319	0.444677114021033	0.1926992346125189	6_32489757_C_G					0.1926992346125189
frameshift insertion	12.0	104373728.0	G	GA	het	TDG	ENSG00000139372.15_6	0.0817984547611558	0.1917121417354792	0.7264893986284733	12_104373728_G_GA					0.1917121417354792
nonsynonymous SNV	6.0	32609224.0	T	C	het	HLA-DQA1	ENSG00000196735.13_5	0.4921764172613621	0.1905303794046631	0.3172931611770764	6_32609224_T_C					0.1905303794046631
nonsynonymous SNV	6.0	39290198.0	T	C	het	KCNK16	ENSG00000095981.10_5	0.2221959212329238	0.1904451232403516	0.5873589338734746	6_39290198_T_C					0.1904451232403516
nonsynonymous SNV	1.0	13695580.0	A	G	hom	PRAMEF19	ENSG00000204480.8_4	0.7950578406453133	0.0177291027812316	0.1872130358824506	1_13695580_A_G					0.1872130358824506
nonsynonymous SNV	1.0	1650845.0	G	A	hom	CDK11A	ENSG00000008128.23_6	0.6786082498729229	0.1349676252575591	0.1864241228904575	1_1650845_G_A					0.1864241228904575
nonsynonymous SNV	1.0	13695579.0	C	A	hom	PRAMEF19	ENSG00000204480.8_4	0.7957632020115852	0.0178282801607565	0.1864084858680144	1_13695579_C_A					0.1864084858680144
nonsynonymous SNV	19.0	55286775.0	G	A	het	KIR2DL1	ENSG00000125498.20_4	0.8074831739068031	0.1767375650815665	0.0157792404024803	19_55286775_G_A					0.1767375650815665
nonsynonymous SNV	1.0	143906122.0	C	A	het	FAM72D	ENSG00000215784.6_4	0.366307252086699	0.1739604349713772	0.4597322754561901	1_143906122_C_A					0.1739604349713772
nonsynonymous SNV	6.0	32557506.0	T	C	het	HLA-DRB1	ENSG00000196126.11_3	0.732400432229042	0.1711816553761309	0.0964179299189709	6_32557506_T_C					0.1711816553761309
						HLA-DRB5	ENSG00000198502.6_4					6_32486442_T_A	6_32489756_T_C	0.1540399068690021	0.1922812428456382	0.17104924007675168
nonsynonymous SNV	4.0	114275541.0	G	A	het	ANK2	ENSG00000145362.20_8	0.830899216234684	0.165938853751868	0.0031619178391792	4_114275541_G_A					0.165938853751868
nonsynonymous SNV	11.0	124253161.0	G	A	het	OR8B2	ENSG00000284680.1_3	0.7888706438243389	0.1621166173863457	0.0490127028606366	11_124253161_G_A					0.1621166173863457
nonsynonymous SNV	7.0	144015687.0	C	T	hom	OR2A1	ENSG00000221970.2_4	0.7318943031132221	0.1063735756179085	0.161732092150487	7_144015687_C_T					0.161732092150487
nonsynonymous SNV	6.0	32486442.0	T	A	het	HLA-DRB5	ENSG00000198502.6_4	0.6863678209483624	0.1595922711094317	0.1540399068690021	6_32486442_T_A					0.1595922711094317
nonframeshift deletion	19.0	18717389.0	GAGC	G	hom	CRLF1	ENSG00000006016.11_5	0.8370620980858803	0.0055017090029991	0.1574361812090501	19_18717389_GAGC_G					0.1574361812090501
nonframeshift insertion	11.0	7818383.0	G	GATATGGTTACCAGGTAGATGC	hom	OR5P2	ENSG00000183303.2_4	0.759532019495964	0.0942896992200985	0.1461782840779051	11_7818383_G_GATATGGTTACCAGGTAGATGC					0.1461782840779051
nonsynonymous SNV	10.0	46999596.0	G	A	het	GPRIN2	ENSG00000204175.5_2	0.8298685029149055	0.1400768742896616	0.0300546121688967	10_46999596_G_A					0.1400768742896616
nonsynonymous SNV	22.0	17264565.0	G	T	hom	XKR3	ENSG00000172967.7_3	0.8429119065403938	0.0191820118143368	0.137906087184092	22_17264565_G_T					0.137906087184092
nonframeshift insertion	13.0	79176323.0	G	GGCC	het	POU4F1	ENSG00000152192.8_5	0.8668802827596664	0.1330408450448885	7.885538339991172e-05	13_79176323_G_GGCC					0.1330408450448885
						HLA-DRB5	ENSG00000198502.6_4					6_32489708_C_A	6_32489756_T_C	0.1007839702942874	0.1922812428456382	0.13224952125485404
						HLA-A	ENSG00000206503.13_5					6_29912028_AG_A	6_29912345_A_T	0.6373761994764209	0.0721155690895329	0.1295709108571367
nonsynonymous SNV	22.0	21742684.0	C	T	het	RIMBP3B	ENSG00000274600.1_3	0.3520425962051376	0.1279155153315514	0.5200419055763632	22_21742684_C_T					0.1279155153315514
						HLA-A	ENSG00000206503.13_5					6_29912345_A_T	6_29912395_T_TGG	0.0721155690895329	0.5165110155940056	0.12656066443414243
nonsynonymous SNV	19.0	14083842.0	T	G	het	RFX1	ENSG00000132005.9_4	0.8729151487350464	0.1262947376817464	0.0007900934010649	19_14083842_T_G					0.1262947376817464
						HLA-DRB5	ENSG00000198502.6_4					6_32486442_T_A	6_32489708_C_A	0.1540399068690021	0.1007839702942874	0.1218469287167477
nonsynonymous SNV	6.0	32609223.0	G	T	het	HLA-DQA1	ENSG00000196735.13_5	0.7326434142887592	0.120060610861401	0.1472959400853142	6_32609223_G_T					0.120060610861401
						KNOWN	ENSG00000236334.1					1_143767547_G_A	1_143767643_T_C	0.1329404486277781	0.1041540753294612	0.11679974104511319
						HLA-A	ENSG00000206503.13_5					6_29912030_G_C	6_29912345_A_T	0.3000902495350601	0.0721155690895329	0.1162860871085312
nonsynonymous SNV	6.0	32486344.0	T	C	hom	HLA-DRB5	ENSG00000198502.6_4	0.7999233230948448	0.0845581812054661	0.1155184955932782	6_32486344_T_C					0.1155184955932782
nonframeshift insertion	1.0	31905889.0	A	ACAG	hom	SERINC2	ENSG00000168528.12_4	0.8659344911575317	0.0200277548719896	0.1140377589035779	1_31905889_A_ACAG					0.1140377589035779
						OR8U1	ENSG00000172199.1_3					11_56143562_A_G	11_56143564_G_T	0.1142772018793039	0.1105277297319844	0.11237119749386211
nonsynonymous SNV	19.0	4511475.0	A	T	het	PLIN4	ENSG00000167676.4_7	0.8619911968708038	0.1112797858077101	0.0267289972461242	19_4511475_A_T					0.1112797858077101
nonsynonymous SNV	19.0	4511474.0	C	G	het	PLIN4	ENSG00000167676.4_7	0.8619911968708038	0.1112797401146963	0.026729006428539	19_4511474_C_G					0.1112797401146963
nonsynonymous SNV	17.0	77808570.0	A	G	het	CBX4	ENSG00000141582.15_7	0.8879588022828102	0.1108201590832322	0.0012209828110485	17_77808570_A_G					0.1108201590832322
						KNOWN	ENSG00000154529.10					9_43844263_G_T	9_43844264_CG_C	0.0605452609306667	0.5022934805601835	0.10806466436100315
frameshift deletion	9.0	43844264.0	CG	C	het	KNOWN	ENSG00000154529.10	0.3897916239220649	0.107914848227665	0.5022934805601835	9_43844264_CG_C					0.107914848227665
nonsynonymous SNV	15.0	82635194.0	T	C	het	KNOWN	ENSG00000205281.6	0.8889134973287582	0.1060785184595261	0.0050079455913873	15_82635194_T_C					0.1060785184595261
						OR9G1	ENSG00000174914.2_4					11_56468047_A_G	11_56468155_T_G	0.0968677229830063	0.1148234833381138	0.10508409460398596
nonsynonymous SNV	16.0	88598523.0	G	C	het	ZFPM1	ENSG00000179588.9_3	0.8519992418587208	0.1025849285906588	0.0454158231586916	16_88598523_G_C					0.1025849285906588
						OR9G1	ENSG00000174914.2_4					11_56468020_T_C	11_56468155_T_G	0.0903955241374205	0.1148234833381138	0.10115562965940754
nonsynonymous SNV	18.0	9887546.0	G	A	het	TXNDC2	ENSG00000168454.12_6	0.893674448132515	0.1006356417456117	0.0056899041900804	18_9887546_G_A					0.1006356417456117
						OR8U1	ENSG00000172199.1_3					11_56143556_T_A	11_56143562_A_G	0.0850259102880954	0.1142772018793039	0.09750498132515992
						OR9G1	ENSG00000174914.2_4					11_56468044_T_G	11_56468155_T_G	0.0834311415965203	0.1148234833381138	0.09664192500070459
						OR8U1	ENSG00000172199.1_3					11_56143556_T_A	11_56143564_G_T	0.0850259102880954	0.1105277297319844	0.09611399543954881
nonsynonymous SNV	21.0	45959559.0	C	A	het	KRTAP10-1	ENSG00000215455.4_4	0.9039443582296371	0.093849797047369	0.0022058531681068	21_45959559_C_A					0.093849797047369
						OR9G1	ENSG00000174914.2_4					11_56468020_T_C	11_56468047_A_G	0.0903955241374205	0.0968677229830063	0.09351977737966025
						OR9G1	ENSG00000174914.2_4					11_56468044_T_G	11_56468047_A_G	0.0834311415965203	0.0968677229830063	0.08964875881137867
						OR9G1	ENSG00000174914.2_4					11_56468020_T_C	11_56468044_T_G	0.0903955241374205	0.0834311415965203	0.08677381852959529
nonsynonymous SNV	21.0	10910347.0	A	G	het	KNOWN	ENSG00000166157.12	0.0928464463213458	0.0847590279299765	0.8223945200443268	21_10910347_A_G					0.0847590279299765
nonsynonymous SNV	11.0	57080670.0	A	G	het	TNKS1BP1	ENSG00000149115.14_7	0.90092633664608	0.0842958031862508	0.014777814521949	11_57080670_A_G					0.0842958031862508
nonsynonymous SNV	11.0	56468047.0	A	G	het	OR9G1	ENSG00000174914.2_4	0.8241933062672615	0.0789389596002365	0.0968677229830063	11_56468047_A_G					0.0789389596002365
nonsynonymous SNV	11.0	56468155.0	T	G	het	OR9G1	ENSG00000174914.2_4	0.8075297325849533	0.0776467779319318	0.1148234833381138	11_56468155_T_G					0.0776467779319318
nonsynonymous SNV	1.0	104163266.0	G	A	het	AMY2A	ENSG00000243480.7_2	0.3064166968688369	0.0752472240346833	0.618336099665612	1_104163266_G_A					0.0752472240346833
nonsynonymous SNV	12.0	109017674.0	A	G	het	SELPLG	ENSG00000110876.9_3	0.9235402122139932	0.0749278829098329	0.0015319304154957	12_109017674_A_G					0.0749278829098329
nonsynonymous SNV	11.0	193112.0	C	T	het	SCGB1C1	ENSG00000188076.3_3	0.8871437013149261	0.0736661600822117	0.0391901328839594	11_193112_C_T					0.0736661600822117
nonsynonymous SNV	11.0	193865.0	T	G	het	SCGB1C1	ENSG00000188076.3_3	0.869349405169487	0.0730586264689918	0.0575919587281532	11_193865_T_G					0.0730586264689918
nonsynonymous SNV	19.0	4512648.0	C	T	het	PLIN4	ENSG00000167676.4_7	0.9290729388594628	0.0672007839148136	0.0037262163683919	19_4512648_C_T					0.0672007839148136
nonsynonymous SNV	21.0	45959558.0	T	G	het	KRTAP10-1	ENSG00000215455.4_4	0.9326281622052192	0.066175766649394	0.0011960600422753	21_45959558_T_G					0.066175766649394
nonframeshift deletion	12.0	112036753.0	GGCT	G	hom	ATXN2	ENSG00000204842.18_9	0.8997431173920631	0.0360902933625766	0.0641665676710658	12_112036753_GGCT_G					0.0641665676710658
nonsynonymous SNV	11.0	1019371.0	T	G	het	MUC6	ENSG00000184956.16_7	0.9222820699214936	0.0635778603354992	0.0141400786333178	11_1019371_T_G					0.0635778603354992
nonsynonymous SNV	17.0	2966273.0	G	A	het	OR1D5	ENSG00000262628.1_3	0.5657151695340872	0.0634394988155691	0.3708453187718987	17_2966273_G_A					0.0634394988155691
						OR10G7	ENSG00000182634.8_6					11_123909653_G_T	11_123909656_G_A	0.0682373733870918	0.0503715906670549	0.05795894210627168
nonframeshift insertion	17.0	39305775.0	T	TGGCAGCAGCTGGGGC	het	KRTAP4-5	ENSG00000198271.5_3	0.9423579946160316	0.0547350586766697	0.0029069318891288	17_39305775_T_TGGCAGCAGCTGGGGC					0.0547350586766697
nonsynonymous SNV	3.0	124774432.0	T	G	het	HEG1	ENSG00000173706.14_6	0.9286661595106124	0.0541420021741032	0.0171918153537262	3_124774432_T_G					0.0541420021741032
nonsynonymous SNV	11.0	56468020.0	T	C	het	OR9G1	ENSG00000174914.2_4	0.8558128252625465	0.0537916398347988	0.0903955241374205	11_56468020_T_C					0.0537916398347988
nonsynonymous SNV	21.0	45959557.0	A	T	het	KRTAP10-1	ENSG00000215455.4_4	0.9456386491656305	0.0536274015685194	0.0007339219193909	21_45959557_A_T					0.0536274015685194
nonframeshift insertion	12.0	132313098.0	G	GGCTGCCGCT	hom	MMP17	ENSG00000198598.6_3	0.9450488686561584	0.0013911527362324	0.0535599479917436	12_132313098_G_GGCTGCCGCT					0.0535599479917436
nonsynonymous SNV	11.0	56143562.0	A	G	het	OR8U1	ENSG00000172199.1_3	0.8329456225037575	0.0527771893102908	0.1142772018793039	11_56143562_A_G					0.0527771893102908
nonsynonymous SNV	11.0	56143564.0	G	T	het	OR8U1	ENSG00000172199.1_3	0.8375329077243805	0.0519393495924305	0.1105277297319844	11_56143564_G_T					0.0519393495924305
nonsynonymous SNV	11.0	56468044.0	T	G	het	OR9G1	ENSG00000174914.2_4	0.8659766465425491	0.0505922151709228	0.0834311415965203	11_56468044_T_G					0.0505922151709228
nonsynonymous SNV	15.0	63448670.0	A	T	het	RPS27L	ENSG00000185088.14_4	0.800626777112484	0.0493096672289539	0.1500635161064565	15_63448670_A_T					0.0493096672289539
nonsynonymous SNV	6.0	1313952.0	A	G	hom	FOXQ1	ENSG00000164379.7_4	0.8770873621106148	0.0741540762464865	0.0487585125010809	6_1313952_A_G					0.0487585125010809
						OR10G7	ENSG00000182634.8_6					11_123909650_C_G	11_123909653_G_T	0.0376575637310452	0.0682373733870918	0.04853212640934509
nonsynonymous SNV	11.0	56143556.0	T	A	het	OR8U1	ENSG00000172199.1_3	0.8677398264408112	0.0472342458888306	0.0850259102880954	11_56143556_T_A					0.0472342458888306
						SCGB1C1	ENSG00000188076.3_3					11_193112_C_T	11_193865_T_G	0.0391901328839594	0.0575919587281532	0.04664161474520879
nonsynonymous SNV	1.0	12921332.0	T	C	het	PRAMEF2	ENSG00000120952.4_3	0.8537369072437286	0.0450394563231384	0.1012236097012646	1_12921332_T_C					0.0450394563231384
nonsynonymous SNV	5.0	149681836.0	T	C	het	ARSI	ENSG00000183876.9_5	0.2193207294913008	0.0435099555979832	0.7371693183667958	5_149681836_T_C					0.0435099555979832
						OR10G7	ENSG00000182634.8_6					11_123909650_C_G	11_123909656_G_A	0.0376575637310452	0.0503715906670549	0.043096435465014106
nonsynonymous SNV	12.0	109876359.0	A	C	het	MYO1H	ENSG00000174527.9_6	0.3483584125060588	0.0412065176060423	0.6104350709356368	12_109876359_A_C					0.0412065176060423
nonsynonymous SNV	21.0	45959733.0	C	T	het	KRTAP10-1	ENSG00000215455.4_4	0.9568468779325484	0.0403448781653423	0.0028082322605058	21_45959733_C_T					0.0403448781653423
nonsynonymous SNV	7.0	27169934.0	A	G	het	HOXA4	ENSG00000197576.14_5	0.950738713145256	0.0403312180569628	0.0089300275184314	7_27169934_A_G					0.0403312180569628
						KCNJ12	ENSG00000184185.10_4					17_21318952_A_G	17_21319007_G_A	0.0382367245329078	0.0421293280669488	0.04008875538712963
nonsynonymous SNV	1.0	40309878.0	T	G	het	TRIT1	ENSG00000043514.17_6	0.8199986293911934	0.0379420555509568	0.1420593078364618	1_40309878_T_G					0.0379420555509568
nonsynonymous SNV	14.0	19378296.0	C	A	het	OR11H12	ENSG00000257115.1_2	0.9001712277531624	0.0376888500627501	0.0621399192896205	14_19378296_C_A					0.0376888500627501
						KCNJ12	ENSG00000184185.10_4					17_21318770_G_A	17_21319007_G_A	0.0309460048156324	0.0421293280669488	0.03568192816402272
						KCNJ12	ENSG00000184185.10_4					17_21318773_G_A	17_21319007_G_A	0.0304697764731827	0.0421293280669488	0.035363279403968995
nonsynonymous SNV	17.0	77808572.0	C	G	het	CBX4	ENSG00000141582.15_7	0.9635324776172638	0.0351936488877981	0.0012738230081978	17_77808572_C_G					0.0351936488877981
frameshift insertion	7.0	150783908.0	C	CG	hom	AGAP3	ENSG00000133612.19_5	0.6802160367369652	0.2854714741333737	0.0343124943192378	7_150783908_C_CG					0.0343124943192378
						KCNJ12	ENSG00000184185.10_4					17_21318770_G_A	17_21318952_A_G	0.0309460048156324	0.0382367245329078	0.03420720381146229
frameshift deletion	2.0	120078770.0	TAAAGGGATATCTACAA	T	het	C2orf76	ENSG00000186132.15_4	0.2158934479230083	0.0341085575055331	0.7499980260618031	2_120078770_TAAAGGGATATCTACAA_T					0.0341085575055331
						KCNJ12	ENSG00000184185.10_4					17_21318773_G_A	17_21318952_A_G	0.0304697764731827	0.0382367245329078	0.033914241957426546
						GPRIN2	ENSG00000204175.5_2					10_46999596_G_A	10_46999863_C_G	0.0300546121688967	0.0370536245791299	0.033189139519759325
						BCLAF1	ENSG00000029363.17_8					6_136597389_G_A	6_136599393_G_C	0.0224976579047506	0.0613198496375844	0.03291801534948595
nonsynonymous SNV	11.0	123909653.0	G	T	het	OR10G7	ENSG00000182634.8_6	0.8988651633262634	0.0328974599979119	0.0682373733870918	11_123909653_G_T					0.0328974599979119
nonsynonymous SNV	9.0	67934804.0	T	A	het	KNOWN	ENSG00000196774.3	0.9494934603571892	0.0317195929046647	0.0187869283163308	9_67934804_T_A					0.0317195929046647
						KCNJ12	ENSG00000184185.10_4					17_21318770_G_A	17_21318773_G_A	0.0309460048156324	0.0304697764731827	0.030706044266901694
nonsynonymous SNV	6.0	158923015.0	T	C	het	TULP4	ENSG00000130338.13_4	0.9684549868106842	0.0301956635084934	0.0013493165850633	6_158923015_T_C					0.0301956635084934
nonsynonymous SNV	9.0	43844263.0	G	T	het	KNOWN	ENSG00000154529.10	0.9097244441509248	0.0297302840126576	0.0605452609306667	9_43844263_G_T					0.0297302840126576
nonsynonymous SNV	15.0	52534373.0	C	G	het	MYO5C	ENSG00000128833.13_4	0.4618081371299922	0.0294750345055945	0.5087168192258105	15_52534373_C_G					0.0294750345055945
nonframeshift insertion	10.0	46999591.0	C	CATGAGGGAG	het	GPRIN2	ENSG00000204175.5_2	0.9576134085655212	0.0279456986754667	0.0144408590024909	10_46999591_C_CATGAGGGAG					0.0279456986754667
						PLIN4	ENSG00000167676.4_7					19_4511474_C_G	19_4511475_A_T	0.026729006428539	0.0267289972461242	0.026729001837330808
nonsynonymous SNV	19.0	55286773.0	A	G	hom	KIR2DL1	ENSG00000125498.20_4	0.6326342038810253	0.3436067029833793	0.0237590522237951	19_55286773_A_G					0.0237590522237951
nonsynonymous SNV	11.0	123909650.0	C	G	het	OR10G7	ENSG00000182634.8_6	0.938634030520916	0.0237084040491026	0.0376575637310452	11_123909650_C_G					0.0237084040491026
frameshift insertion	7.0	150783900.0	C	CG	hom	AGAP3	ENSG00000133612.19_5	0.7436175271868706	0.2331399657896327	0.023242478371003	7_150783900_C_CG					0.023242478371003
nonsynonymous SNV	11.0	123909656.0	G	A	het	OR10G7	ENSG00000182634.8_6	0.9268826842308044	0.0227457010932994	0.0503715906670549	11_123909656_G_A					0.0227457010932994
						GPRIN2	ENSG00000204175.5_2					10_46999591_C_CATGAGGGAG	10_46999863_C_G	0.0144408590024909	0.0370536245791299	0.0207822714536136
nonsynonymous SNV	1.0	118501942.0	C	G	het	WDR3	ENSG00000065183.16_3	0.1781971326563507	0.0207527589664096	0.8010501191020012	1_118501942_C_G					0.0207527589664096
nonsynonymous SNV	2.0	179634421.0	T	G	het	TTN	ENSG00000155657.26_5	0.967468224465847	0.0198314945009769	0.012700294332717	2_179634421_T_G					0.0198314945009769
						GPRIN2	ENSG00000204175.5_2					10_46999591_C_CATGAGGGAG	10_46999596_G_A	0.0144408590024909	0.0300546121688967	0.019508251301974006
nonframeshift insertion	2.0	20867122.0	G	GGGCGGCGGC	hom	GDF7	ENSG00000143869.7_3	0.9506302699446678	0.0299687503788845	0.019400965218665	2_20867122_G_GGGCGGCGGC					0.019400965218665
frameshift insertion	6.0	29912395.0	T	TGG	het	HLA-A	ENSG00000206503.13_5	0.464293516241014	0.0191955124755622	0.5165110155940056	6_29912395_T_TGG					0.0191955124755622
nonsynonymous SNV	2.0	27804432.0	T	C	het	C2orf16	ENSG00000221843.4_2	0.980451874434948	0.0190471496578084	0.0005009713311352	2_27804432_T_C					0.0190471496578084
						PABPC1	ENSG00000070756.16_7					8_101721705_G_T	8_101730036_T_TC	0.0112571414629201	0.0577408047101926	0.018841036374464534
nonsynonymous SNV	14.0	20296414.0	G	C	het	OR4N2	ENSG00000176294.6_6	0.9422680214047432	0.0179722341717933	0.0397597375704208	14_20296414_G_C					0.0179722341717933
nonsynonymous SNV	6.0	170628157.0	T	G	het	FAM120B	ENSG00000112584.13_3	0.9324392601847648	0.0174881975629581	0.0500725459169189	6_170628157_T_G					0.0174881975629581
nonsynonymous SNV	9.0	117110115.0	T	G	het	AKNA	ENSG00000106948.16_4	0.9798569828271866	0.0172668107334175	0.0028761488954387	9_117110115_T_G					0.0172668107334175
stopgain	1.0	203186950.0	C	CAGACCATGGCCCCGCCCAGTCCCT	het	CHIT1	ENSG00000133063.16_4	0.0482331566745415	0.0172253122259462	0.9345415011048316	1_203186950_C_CAGACCATGGCCCCGCCCAGTCCCT					0.0172253122259462
						MAPKAPK2	ENSG00000162889.10_4					1_206903392_A_C	1_206903395_A_C	0.0185232766307308	0.0160129786236211	0.017176896020881505
nonsynonymous SNV	1.0	248084825.0	C	T	het	OR2T8	ENSG00000177462.7_4	0.8179019838571548	0.0167278138833353	0.1653702278854325	1_248084825_C_T					0.0167278138833353
						KIR2DL1	ENSG00000125498.20_4					19_55286774_G_C	19_55286775_G_A	0.0171010430840397	0.0157792404024803	0.016413573202120533
nonsynonymous SNV	17.0	80615785.0	T	G	het	RAB40B	ENSG00000141542.11_4	0.9793150052428246	0.0163033715666642	0.0043815717035613	17_80615785_T_G					0.0163033715666642
nonsynonymous SNV	15.0	89399054.0	A	G	het	ACAN	ENSG00000157766.18_6	0.983207494020462	0.0159312159630644	0.0008612647398322	15_89399054_A_G					0.0159312159630644
nonsynonymous SNV	19.0	4511471.0	C	G	het	PLIN4	ENSG00000167676.4_7	0.9841296672821044	0.0145700069188023	0.0013003007611871	19_4511471_C_G					0.0145700069188023
nonsynonymous SNV	16.0	74452141.0	A	G	het	CLEC18B	ENSG00000140839.11_3	0.7433448545634747	0.0140092251895111	0.2426459114067256	16_74452141_A_G					0.0140092251895111
						CACNA1I	ENSG00000100346.18_3					22_40066871_G_C	22_40066873_A_C	0.0125321884122513	0.0140019077267652	0.013226344311367438
nonsynonymous SNV	14.0	92537354.0	C	G	het	ATXN3	ENSG00000066427.24_8	0.9804495126008989	0.0124349808506849	0.0071155116527279	14_92537354_C_G					0.0124349808506849
nonsynonymous SNV	6.0	31648132.0	G	C	het	LY6G5C	ENSG00000204428.12_4	0.9805264547467232	0.0120146231929538	0.0074589416290109	6_31648132_G_C					0.0120146231929538
nonframeshift insertion	11.0	71249125.0	A	AGGCTGTGGCTCCGGCTGTGGG	het	KRTAP5-8	ENSG00000241233.4_3	0.9886969774961472	0.0107670891357543	0.0005359286122752	11_71249125_A_AGGCTGTGGCTCCGGCTGTGGG					0.0107670891357543
nonsynonymous SNV	8.0	1950314.0	C	G	het	KBTBD11	ENSG00000176595.4_4	0.839163102209568	0.0102421859191963	0.1505947154946625	8_1950314_C_G					0.0102421859191963
nonsynonymous SNV	21.0	10910311.0	T	G	het	KNOWN	ENSG00000166157.12	0.8132613301277161	0.0094020828873908	0.1773365644039586	21_10910311_T_G					0.0094020828873908
nonframeshift insertion	6.0	116600465.0	T	TCAC	het	TSPYL1	ENSG00000189241.7_5	0.9816026091575624	0.0093484506141976	0.0090489120573238	6_116600465_T_TCAC					0.0093484506141976
nonsynonymous SNV	17.0	41103848.0	G	C	het	PTGES3L-AARSD1	ENSG00000108825.17_5	0.3586377755054855	0.0090657375985756	0.6322964541614056	17_41103848_G_C					0.0090657375985756
nonsynonymous SNV	6.0	31555480.0	T	C	het	LST1	ENSG00000204482.10_3	0.9657877162098883	0.0086587562541353	0.0255534750149308	6_31555480_T_C					0.0086587562541353
nonsynonymous SNV	6.0	30954559.0	A	C	het	MUC21	ENSG00000204544.5_4	0.9914318323135376	0.0084269862172732	0.0001411451082304	6_30954559_A_C					0.0084269862172732
nonsynonymous SNV	14.0	104552179.0	T	G	het	ASPG	ENSG00000166183.16_6	0.285909544210881	0.0078674072165085	0.7062230594456196	14_104552179_T_G					0.0078674072165085
						NBPF1	ENSG00000219481.10_4					1_16890671_T_C	1_16912014_A_C	0.0057243965002271	0.0112148629632429	0.007579826312450046
nonsynonymous SNV	3.0	52014976.0	T	C	het	ABHD14A	ENSG00000248487.9_4	0.0254920308361761	0.0070007369195081	0.9675071984529496	3_52014976_T_C					0.0070007369195081
						PLIN4	ENSG00000167676.4_7					19_4511474_C_G	19_4512648_C_T	0.026729006428539	0.0037262163683919	0.006540622731869244
						PLIN4	ENSG00000167676.4_7					19_4511475_A_T	19_4512648_C_T	0.0267289972461242	0.0037262163683919	0.006540622456953502
nonsynonymous SNV	7.0	76168068.0	C	G	hom	SPDYE16	ENSG00000185040.13_5	0.969288930296898	0.0242181266403349	0.0064929198911158	7_76168068_C_G					0.0064929198911158
nonframeshift insertion	17.0	46608184.0	G	GGGGCGCTGT	het	HOXB1	ENSG00000120094.9_6	0.9869681224226952	0.0062882747075718	0.0067435848595818	17_46608184_G_GGGGCGCTGT					0.0062882747075718
nonsynonymous SNV	6.0	30955211.0	C	T	het	MUC21	ENSG00000204544.5_4	0.9936537891626358	0.0061311940025916	0.0002150069815129	6_30955211_C_T					0.0061311940025916
nonsynonymous SNV	15.0	34820227.0	C	T	het	GOLGA8B	ENSG00000215252.11_3	0.966170459985733	0.0060194825491635	0.0278100137993533	15_34820227_C_T					0.0060194825491635
nonsynonymous SNV	6.0	31648131.0	G	C	het	LY6G5C	ENSG00000204428.12_4	0.9905991554260254	0.0059833819559571	0.003417417199671	6_31648131_G_C					0.0059833819559571
nonsynonymous SNV	19.0	22156856.0	G	A	het	ZNF208	ENSG00000160321.15_6	0.9867252930998802	0.0051149182872904	0.0081597786881033	19_22156856_G_A					0.0051149182872904
nonsynonymous SNV	6.0	31602077.0	A	G	het	PRRC2A	ENSG00000204469.13_3	0.9913612455129625	0.005028328321714	0.0036103955521866	6_31602077_A_G					0.005028328321714
nonframeshift insertion	12.0	8374781.0	C	CACG	het	FAM90A1	ENSG00000171847.11_5	0.992666520178318	0.0050090424429072	0.0023244293907112	12_8374781_C_CACG					0.0050090424429072
nonframeshift insertion	9.0	79324135.0	A	ATGACTGTTGCAG	het	PRUNE2	ENSG00000106772.18_5	0.968070149421692	0.0049713133430486	0.0269585100177209	9_79324135_A_ATGACTGTTGCAG					0.0049713133430486
nonsynonymous SNV	6.0	30954560.0	C	T	het	MUC21	ENSG00000204544.5_4	0.9949382171034812	0.0049260533887718	0.0001356988208414	6_30954560_C_T					0.0049260533887718
nonsynonymous SNV	2.0	132021023.0	G	A	het	POTEE	ENSG00000188219.14_3	0.9869968071579932	0.0048969646685463	0.0081061728925533	2_132021023_G_A					0.0048969646685463
nonframeshift insertion	12.0	132547093.0	A	ACAG	het	EP400	ENSG00000183495.14_3	0.995085783302784	0.0048249892570311	8.915058559466615e-05	12_132547093_A_ACAG					0.0048249892570311
						LY6G5C	ENSG00000204428.12_4					6_31648131_G_C	6_31648132_G_C	0.003417417199671	0.0074589416290109	0.00468728842360436
nonsynonymous SNV	6.0	74351580.0	A	T	het	SLC17A5	ENSG00000119899.13_4	0.0066193187412864	0.0045698633473421	0.9888108223676682	6_74351580_A_T					0.0045698633473421
nonsynonymous SNV	6.0	159590734.0	T	C	het	FNDC1	ENSG00000164694.17_4	0.8447445780038834	0.0042530405153229	0.1510023406008258	6_159590734_T_C					0.0042530405153229
nonsynonymous SNV	6.0	136599393.0	G	C	het	BCLAF1	ENSG00000029363.17_8	0.9345288947224616	0.0041512558636895	0.0613198496375844	6_136599393_G_C					0.0041512558636895
nonsynonymous SNV	7.0	74697202.0	C	G	het	AC211486.11	ENSG00000286038.1_2	0.9596889168024064	0.0039684775565547	0.0363426052208524	7_74697202_C_G					0.0039684775565547
nonsynonymous SNV	6.0	30954331.0	A	G	het	MUC21	ENSG00000204544.5_4	0.9959613382816316	0.0039292832698265	0.0001093859766285	6_30954331_A_G					0.0039292832698265
nonsynonymous SNV	4.0	9177263.0	C	A	het	FAM90A26	ENSG00000229924.3_3	0.993430718779564	0.003295492457255	0.0032737798326252	4_9177263_C_A					0.003295492457255
nonsynonymous SNV	17.0	74288262.0	T	C	het	QRICH2	ENSG00000129646.14_7	0.9943897128105164	0.0029429700010901	0.002667250786402	17_74288262_T_C					0.0029429700010901
nonsynonymous SNV	6.0	30954332.0	C	T	het	MUC21	ENSG00000204544.5_4	0.9969266057014464	0.0028960521308363	0.0001773385645389	6_30954332_C_T					0.0028960521308363
nonsynonymous SNV	10.0	99094083.0	C	T	het	FRAT2	ENSG00000181274.7_3	0.9789335876703262	0.0028640727605306	0.0182023178240342	10_99094083_C_T					0.0028640727605306
						PLIN4	ENSG00000167676.4_7					19_4511471_C_G	19_4511474_C_G	0.0013003007611871	0.026729006428539	0.002479957650722353
						PLIN4	ENSG00000167676.4_7					19_4511471_C_G	19_4511475_A_T	0.0013003007611871	0.0267289972461242	0.0024799576111993486
						KRTAP10-1	ENSG00000215455.4_4					21_45959559_C_A	21_45959733_C_T	0.0022058531681068	0.0028082322605058	0.0024708585909875387
nonsynonymous SNV	11.0	126146290.0	T	G	het	FOXRED1	ENSG00000110074.11_3	0.0225386168458499	0.0024161566811926	0.9750451892614364	11_126146290_T_G					0.0024161566811926
nonsynonymous SNV	19.0	4511955.0	T	C	hom	PLIN4	ENSG00000167676.4_7	0.9547344148159028	0.0428863965862547	0.0023791924175853	19_4511955_T_C					0.0023791924175853
nonsynonymous SNV	6.0	30954335.0	C	T	het	MUC21	ENSG00000204544.5_4	0.9974899813532828	0.0023045069119689	0.0002055148250974	6_30954335_C_T					0.0023045069119689
nonframeshift insertion	7.0	156802643.0	A	AGCGGCG	hom	MNX1	ENSG00000130675.15_6	0.9723474159836768	0.0253608950715715	0.0022916983296328	7_156802643_A_AGCGGCG					0.0022916983296328
						PLIN4	ENSG00000167676.4_7					19_4511471_C_G	19_4512648_C_T	0.0013003007611871	0.0037262163683919	0.0019278565476901627
						KRTAP10-1	ENSG00000215455.4_4					21_45959558_T_G	21_45959733_C_T	0.0011960600422753	0.0028082322605058	0.001677606998813065
						KRTAP10-1	ENSG00000215455.4_4					21_45959558_T_G	21_45959559_C_A	0.0011960600422753	0.0022058531681068	0.001551087679395906
nonsynonymous SNV	18.0	14542890.0	G	C	hom	POTEC	ENSG00000183206.17_4	0.9895042851567268	0.0091315057684369	0.0013641852834851	18_14542890_G_C					0.0013641852834851
nonframeshift deletion	19.0	2015540.0	GGGCGGCGGCGGC	G	hom	BTBD2	ENSG00000133243.10_6	0.9919800534844398	0.0067063870021115	0.0013135399103525	19_2015540_GGGCGGCGGCGGC_G					0.0013135399103525
						CBX4	ENSG00000141582.15_7					17_77808570_A_G	17_77808572_C_G	0.0012209828110485	0.0012738230081978	0.0012468433297125139
						KRTAP10-1	ENSG00000215455.4_4					21_45959557_A_T	21_45959733_C_T	0.0007339219193909	0.0028082322605058	0.0011637117449167435
nonsynonymous SNV	1.0	16890671.0	T	C	het	NBPF1	ENSG00000219481.10_4	0.9931272715330124	0.0011483141923918	0.0057243965002271	1_16890671_T_C					0.0011483141923918
						KRTAP10-1	ENSG00000215455.4_4					21_45959557_A_T	21_45959559_C_A	0.0007339219193909	0.0022058531681068	0.0011013930949455378
nonsynonymous SNV	19.0	4511927.0	G	A	het	PLIN4	ENSG00000167676.4_7	0.9988731294870375	0.001082234215687	4.468902860566004e-05	19_4511927_G_A					0.001082234215687
frameshift deletion	1.0	144917827.0	CA	C	het	PDE4DIP	ENSG00000178104.19_5	0.0280640532146208	0.001043318516622	0.9708926528692244	1_144917827_CA_C					0.001043318516622
						KRTAP10-1	ENSG00000215455.4_4					21_45959557_A_T	21_45959558_T_G	0.0007339219193909	0.0011960600422753	0.0009096610220912226
nonsynonymous SNV	19.0	9054253.0	A	G	het	MUC16	ENSG00000181143.15_5	0.9895597323775293	0.0008200895613512	0.0096201374004749	19_9054253_A_G					0.0008200895613512
nonsynonymous SNV	6.0	136597389.0	G	A	het	BCLAF1	ENSG00000029363.17_8	0.9767135828733444	0.0007887712094998	0.0224976579047506	6_136597389_G_A					0.0007887712094998
nonframeshift insertion	5.0	141324955.0	C	CCTGCTGCTG	het	PCDH12	ENSG00000113555.5_5	0.995622418820858	0.0007625711153274	0.0036150081559753	5_141324955_C_CCTGCTGCTG					0.0007625711153274
nonsynonymous SNV	19.0	4511525.0	A	G	hom	PLIN4	ENSG00000167676.4_7	0.9927738010883332	0.0066112249020875	0.000614917359607	19_4511525_A_G					0.000614917359607
stopgain	6.0	74351582.0	G	T	het	SLC17A5	ENSG00000119899.13_4	0.0010082015260195	0.0003700778415804	0.998621702194214	6_74351582_G_T					0.0003700778415804
nonsynonymous SNV	1.0	16912014.0	A	C	het	NBPF1	ENSG00000219481.10_4	0.98844076693058	0.0003443897121542	0.0112148629632429	1_16912014_A_C					0.0003443897121542
nonsynonymous SNV	8.0	10465771.0	G	T	hom	RP1L1	ENSG00000183638.6_4	0.9823292717337608	0.0173748320576123	0.0002959221346898	8_10465771_G_T					0.0002959221346898
nonsynonymous SNV	15.0	31776021.0	T	C	hom	OTUD7A	ENSG00000169918.9_4	0.9917325228452682	0.0080158181503975	0.000251603704612	15_31776021_T_C					0.000251603704612
nonsynonymous SNV	6.0	30954245.0	T	C	hom	MUC21	ENSG00000204544.5_4	0.9973047077655792	0.0024756061484367	0.0002196709165218	6_30954245_T_C					0.0002196709165218
nonsynonymous SNV	7.0	3341390.0	T	C	hom	SDK1	ENSG00000146555.19_4	0.9994951635599136	0.0002924047449699	0.0002123466994956	7_3341390_T_C					0.0002123466994956
						MUC21	ENSG00000204544.5_4					6_30954335_C_T	6_30955211_C_T	0.0002055148250974	0.0002150069815129	0.00021015377326813407
						MUC21	ENSG00000204544.5_4					6_30954332_C_T	6_30955211_C_T	0.0001773385645389	0.0002150069815129	0.00019436453325918706
						MUC21	ENSG00000204544.5_4					6_30954332_C_T	6_30954335_C_T	0.0001773385645389	0.0002055148250974	0.0001903898727858119
nonsynonymous SNV	1.0	152185819.0	A	C	hom	HRNR	ENSG00000197915.6_4	0.9778503105044364	0.0219669912548852	0.0001827049451916	1_152185819_A_C					0.0001827049451916
						MUC21	ENSG00000204544.5_4					6_30954559_A_C	6_30955211_C_T	0.0001411451082304	0.0002150069815129	0.00017041699066150587
						MUC21	ENSG00000204544.5_4					6_30954335_C_T	6_30954559_A_C	0.0002055148250974	0.0001411451082304	0.00016735370570728736
						MUC21	ENSG00000204544.5_4					6_30954560_C_T	6_30955211_C_T	0.0001356988208414	0.0002150069815129	0.00016638557827163643
						MUC21	ENSG00000204544.5_4					6_30954335_C_T	6_30954560_C_T	0.0002055148250974	0.0001356988208414	0.00016346426799205885
						MUC21	ENSG00000204544.5_4					6_30954332_C_T	6_30954559_A_C	0.0001773385645389	0.0001411451082304	0.0001571852689817361
						MUC21	ENSG00000204544.5_4					6_30954332_C_T	6_30954560_C_T	0.0001773385645389	0.0001356988208414	0.0001537492658801748
						MUC21	ENSG00000204544.5_4					6_30954331_A_G	6_30955211_C_T	0.0001093859766285	0.0002150069815129	0.00014500159799697498
						MUC21	ENSG00000204544.5_4					6_30954331_A_G	6_30954335_C_T	0.0001093859766285	0.0002055148250974	0.00014277791438893937
						MUC21	ENSG00000204544.5_4					6_30954559_A_C	6_30954560_C_T	0.0001411451082304	0.0001356988208414	0.00013836839275192946
						MUC21	ENSG00000204544.5_4					6_30954331_A_G	6_30954332_C_T	0.0001093859766285	0.0001773385645389	0.00013531002262313086
						MUC21	ENSG00000204544.5_4					6_30954331_A_G	6_30954559_A_C	0.0001093859766285	0.0001411451082304	0.00012325253386271892
						MUC21	ENSG00000204544.5_4					6_30954331_A_G	6_30954560_C_T	0.0001093859766285	0.0001356988208414	0.00012112989625066724
nonframeshift insertion	3.0	195518112.0	T	TGTCTCCTGCGTAACA	het	MUC4	ENSG00000145113.22_5	0.995510183274746	0.0001156796176431	0.0043741016888816	3_195518112_T_TGTCTCCTGCGTAACA					0.0001156796176431
						PLIN4	ENSG00000167676.4_7					19_4511474_C_G	19_4511927_G_A	0.026729006428539	4.468902860566004e-05	8.92288727790915e-05
						PLIN4	ENSG00000167676.4_7					19_4511475_A_T	19_4511927_G_A	0.0267289972461242	4.468902860566004e-05	8.92288727279266e-05
						PLIN4	ENSG00000167676.4_7					19_4511927_G_A	19_4512648_C_T	4.468902860566004e-05	0.0037262163683919	8.831883717397434e-05
						PLIN4	ENSG00000167676.4_7					19_4511471_C_G	19_4511927_G_A	0.0013003007611871	4.468902860566004e-05	8.640835544425281e-05
nonframeshift insertion	9.0	96439004.0	C	CCCTGCCTCCACCACA	hom	PHF2	ENSG00000197724.11_4	0.9976349398493768	0.0023232787170854	4.178327101556079e-05	9_96439004_C_CCCTGCCTCCACCACA					4.178327101556079e-05
nonframeshift insertion	9.0	100092968.0	A	AGAGGAG	het	CCDC180	ENSG00000197816.15_5	0.999811552464962	6.897011456175051e-06	0.0001815499432495	9_100092968_A_AGAGGAG					6.897011456175051e-06
