# Supplementary material for: Deep structured learning for variant prioritization in Mendelian diseases
Source: Nat Commun. 2023 Jul 13;14:4167. doi: 10.1038/s41467-023-39306-7 (PMC10345112; doi:10.1038/s41467-023-39306-7)
Supplement: Supplementary file 5 — Supplementary Software 1 [file 41467_2023_39306_MOESM5_ESM.zip › Demo/example.vcf]

##fileformat=VCFv4.1
#CHROM	POS	ID	REF	ALT	QUAL	FILTER	INFO	FORMAT	inputSample
1	1650845	.	G	A	.	PASS	.	GT	1/1
1	12907829	.	T	C	.	PASS	.	GT	0/1
1	12921332	.	T	C	.	PASS	.	GT	0/1
1	13695579	.	C	A	.	PASS	.	GT	1/1
1	13695580	.	A	G	.	PASS	.	GT	1/1
1	16890671	.	T	C	.	PASS	.	GT	0/1
1	16912014	.	A	C	.	PASS	.	GT	0/1
1	28527842	.	G	T	.	PASS	.	GT	0/1
1	31905889	.	A	ACAG	.	PASS	.	GT	1/1
1	40309878	.	T	G	.	PASS	.	GT	0/1
1	65129491	.	A	C	.	PASS	.	GT	0/1
1	104163266	.	G	A	.	PASS	.	GT	0/1
1	118501942	.	C	G	.	PASS	.	GT	0/1
1	143767547	.	G	A	.	PASS	.	GT	0/1
1	143767643	.	T	C	.	PASS	.	GT	0/1
1	143906122	.	C	A	.	PASS	.	GT	0/1
1	144917827	.	CA	C	.	PASS	.	GT	0/1
1	152185819	.	A	C	.	PASS	.	GT	1/1
1	161642774	.	T	G	.	PASS	.	GT	0/1
1	183262875	.	T	C	.	PASS	.	GT	0/1
1	203186950	.	C	CAGACCATGGCCCCGCCCAGTCCCT	.	PASS	.	GT	0/1
1	206903392	.	A	C	.	PASS	.	GT	0/1
1	206903395	.	A	C	.	PASS	.	GT	0/1
1	231473337	.	G	C	.	PASS	.	GT	0/1
1	248084825	.	C	T	.	PASS	.	GT	0/1
2	20867122	.	G	GGGCGGCGGC	.	PASS	.	GT	1/1
2	27804432	.	T	C	.	PASS	.	GT	0/1
2	97527132	.	T	G	.	PASS	.	GT	0/1
2	120078770	.	TAAAGGGATATCTACAA	T	.	PASS	.	GT	0/1
2	132021023	.	G	A	.	PASS	.	GT	0/1
2	179634421	.	T	G	.	PASS	.	GT	0/1
3	52014976	.	T	C	.	PASS	.	GT	0/1
3	124774432	.	T	G	.	PASS	.	GT	0/1
3	195518112	.	T	TGTCTCCTGCGTAACA	.	PASS	.	GT	0/1
4	9177263	.	C	A	.	PASS	.	GT	0/1
4	114275541	.	G	A	.	PASS	.	GT	0/1
5	140202859	.	A	G	.	PASS	.	GT	0/1
5	141324955	.	C	CCTGCTGCTG	.	PASS	.	GT	0/1
5	149681836	.	T	C	.	PASS	.	GT	0/1
5	176026121	.	TCAAAGACCCAGGATCCTCCTTCC	T	.	PASS	.	GT	0/1
6	1313952	.	A	G	.	PASS	.	GT	1/1
6	29912028	.	AG	A	.	PASS	.	GT	0/1
6	29912030	.	G	C	.	PASS	.	GT	0/1
6	29912345	.	A	T	.	PASS	.	GT	0/1
6	29912395	.	T	TGG	.	PASS	.	GT	0/1
6	30954245	.	T	C	.	PASS	.	GT	1/1
6	30954331	.	A	G	.	PASS	.	GT	0/1
6	30954332	.	C	T	.	PASS	.	GT	0/1
6	30954335	.	C	T	.	PASS	.	GT	0/1
6	30954559	.	A	C	.	PASS	.	GT	0/1
6	30954560	.	C	T	.	PASS	.	GT	0/1
6	30955211	.	C	T	.	PASS	.	GT	0/1
6	31324036	.	T	A	.	PASS	.	GT	1/1
6	31555480	.	T	C	.	PASS	.	GT	0/1
6	31602077	.	A	G	.	PASS	.	GT	0/1
6	31648131	.	G	C	.	PASS	.	GT	0/1
6	31648132	.	G	C	.	PASS	.	GT	0/1
6	32486344	.	T	C	.	PASS	.	GT	1/1
6	32486442	.	T	A	.	PASS	.	GT	0/1
6	32489708	.	C	A	.	PASS	.	GT	0/1
6	32489756	.	T	C	.	PASS	.	GT	0/1
6	32489757	.	C	G	.	PASS	.	GT	1/1
6	32557506	.	T	C	.	PASS	.	GT	0/1
6	32609223	.	G	T	.	PASS	.	GT	0/1
6	32609224	.	T	C	.	PASS	.	GT	0/1
6	39290198	.	T	C	.	PASS	.	GT	0/1
6	74351580	.	A	T	.	PASS	.	GT	0/1
6	74351582	.	G	T	.	PASS	.	GT	0/1
6	109850199	.	AAC	A	.	PASS	.	GT	1/1
6	116600465	.	T	TCAC	.	PASS	.	GT	0/1
6	136597389	.	G	A	.	PASS	.	GT	0/1
6	136599393	.	G	C	.	PASS	.	GT	0/1
6	158923015	.	T	C	.	PASS	.	GT	0/1
6	159590734	.	T	C	.	PASS	.	GT	0/1
6	170628157	.	T	G	.	PASS	.	GT	0/1
7	3341390	.	T	C	.	PASS	.	GT	1/1
7	27169934	.	A	G	.	PASS	.	GT	0/1
7	74697202	.	C	G	.	PASS	.	GT	0/1
7	76168068	.	C	G	.	PASS	.	GT	1/1
7	144015687	.	C	T	.	PASS	.	GT	1/1
7	150783900	.	C	CG	.	PASS	.	GT	1/1
7	150783908	.	C	CG	.	PASS	.	GT	1/1
7	151970931	.	G	A	.	PASS	.	GT	0/1
7	156802643	.	A	AGCGGCG	.	PASS	.	GT	1/1
8	1950314	.	C	G	.	PASS	.	GT	0/1
8	10465771	.	G	T	.	PASS	.	GT	1/1
8	101721705	.	G	T	.	PASS	.	GT	0/1
8	101730036	.	T	TC	.	PASS	.	GT	0/1
9	34241317	.	C	CG	.	PASS	.	GT	0/1
9	43844263	.	G	T	.	PASS	.	GT	0/1
9	43844264	.	CG	C	.	PASS	.	GT	0/1
9	67934804	.	T	A	.	PASS	.	GT	0/1
9	79324135	.	A	ATGACTGTTGCAG	.	PASS	.	GT	0/1
9	96439004	.	C	CCCTGCCTCCACCACA	.	PASS	.	GT	1/1
9	100092968	.	A	AGAGGAG	.	PASS	.	GT	0/1
9	117110115	.	T	G	.	PASS	.	GT	0/1
9	129854159	.	T	C	.	PASS	.	GT	0/1
9	131580998	.	C	T	.	PASS	.	GT	1/1
10	3208567	.	T	TGCACGCTAGGGAAGAGAGAGGAATG	.	PASS	.	GT	1/1
10	46999591	.	C	CATGAGGGAG	.	PASS	.	GT	0/1
10	46999596	.	G	A	.	PASS	.	GT	0/1
10	46999863	.	C	G	.	PASS	.	GT	0/1
10	99094083	.	C	T	.	PASS	.	GT	0/1
11	193112	.	C	T	.	PASS	.	GT	0/1
11	193865	.	T	G	.	PASS	.	GT	0/1
11	1019371	.	T	G	.	PASS	.	GT	0/1
11	1651088	.	C	G	.	PASS	.	GT	0/1
11	7818383	.	G	GATATGGTTACCAGGTAGATGC	.	PASS	.	GT	1/1
11	56143556	.	T	A	.	PASS	.	GT	0/1
11	56143562	.	A	G	.	PASS	.	GT	0/1
11	56143564	.	G	T	.	PASS	.	GT	0/1
11	56468020	.	T	C	.	PASS	.	GT	0/1
11	56468044	.	T	G	.	PASS	.	GT	0/1
11	56468047	.	A	G	.	PASS	.	GT	0/1
11	56468155	.	T	G	.	PASS	.	GT	0/1
11	57080670	.	A	G	.	PASS	.	GT	0/1
11	64898264	.	T	G	.	PASS	.	GT	0/1
11	71249125	.	A	AGGCTGTGGCTCCGGCTGTGGG	.	PASS	.	GT	0/1
11	123909650	.	C	G	.	PASS	.	GT	0/1
11	123909653	.	G	T	.	PASS	.	GT	0/1
11	123909656	.	G	A	.	PASS	.	GT	0/1
11	124253161	.	G	A	.	PASS	.	GT	0/1
11	126146290	.	T	G	.	PASS	.	GT	0/1
12	8374781	.	C	CACG	.	PASS	.	GT	0/1
12	51740413	.	G	GC	.	PASS	.	GT	1/1
12	51740414	.	GAC	G	.	PASS	.	GT	1/1
12	94658972	.	T	G	.	PASS	.	GT	0/1
12	104373728	.	G	GA	.	PASS	.	GT	0/1
12	109017674	.	A	G	.	PASS	.	GT	0/1
12	109876359	.	A	C	.	PASS	.	GT	0/1
12	112036753	.	GGCT	G	.	PASS	.	GT	1/1
12	122845698	.	C	A	.	PASS	.	GT	0/1
12	132313098	.	G	GGCTGCCGCT	.	PASS	.	GT	1/1
12	132547093	.	A	ACAG	.	PASS	.	GT	0/1
13	79176323	.	G	GGCC	.	PASS	.	GT	0/1
14	19378296	.	C	A	.	PASS	.	GT	0/1
14	20296414	.	G	C	.	PASS	.	GT	0/1
14	92537354	.	C	G	.	PASS	.	GT	0/1
14	104552179	.	T	G	.	PASS	.	GT	0/1
15	31776021	.	T	C	.	PASS	.	GT	1/1
15	34820227	.	C	T	.	PASS	.	GT	0/1
15	52534373	.	C	G	.	PASS	.	GT	0/1
15	63448670	.	A	T	.	PASS	.	GT	0/1
15	82635194	.	T	C	.	PASS	.	GT	0/1
15	89399054	.	A	G	.	PASS	.	GT	0/1
16	74452141	.	A	G	.	PASS	.	GT	0/1
16	88598523	.	G	C	.	PASS	.	GT	0/1
17	2966273	.	G	A	.	PASS	.	GT	0/1
17	21318770	.	G	A	.	PASS	.	GT	0/1
17	21318773	.	G	A	.	PASS	.	GT	0/1
17	21318952	.	A	G	.	PASS	.	GT	0/1
17	21319007	.	G	A	.	PASS	.	GT	0/1
17	39305775	.	T	TGGCAGCAGCTGGGGC	.	PASS	.	GT	0/1
17	41103848	.	G	C	.	PASS	.	GT	0/1
17	46608184	.	G	GGGGCGCTGT	.	PASS	.	GT	0/1
17	74288262	.	T	C	.	PASS	.	GT	0/1
17	77808570	.	A	G	.	PASS	.	GT	0/1
17	77808572	.	C	G	.	PASS	.	GT	0/1
17	80615785	.	T	G	.	PASS	.	GT	0/1
18	48399	.	C	A	.	PASS	.	GT	0/1
18	9887546	.	G	A	.	PASS	.	GT	0/1
18	14542890	.	G	C	.	PASS	.	GT	1/1
19	2015540	.	GGGCGGCGGCGGC	G	.	PASS	.	GT	1/1
19	4511471	.	C	G	.	PASS	.	GT	0/1
19	4511474	.	C	G	.	PASS	.	GT	0/1
19	4511475	.	A	T	.	PASS	.	GT	0/1
19	4511525	.	A	G	.	PASS	.	GT	1/1
19	4511927	.	G	A	.	PASS	.	GT	0/1
19	4511955	.	T	C	.	PASS	.	GT	1/1
19	4512648	.	C	T	.	PASS	.	GT	0/1
19	9054253	.	A	G	.	PASS	.	GT	0/1
19	13397731	.	T	G	.	PASS	.	GT	0/1
19	14083842	.	T	G	.	PASS	.	GT	0/1
19	14877847	.	T	G	.	PASS	.	GT	0/1
19	18717389	.	GAGC	G	.	PASS	.	GT	1/1
19	22156856	.	G	A	.	PASS	.	GT	0/1
19	55286773	.	A	G	.	PASS	.	GT	1/1
19	55286774	.	G	C	.	PASS	.	GT	0/1
19	55286775	.	G	A	.	PASS	.	GT	0/1
20	3565431	.	C	A	.	PASS	.	GT	0/1
20	36396432	.	T	G	.	PASS	.	GT	0/1
21	10910311	.	T	G	.	PASS	.	GT	0/1
21	10910347	.	A	G	.	PASS	.	GT	0/1
21	43298954	.	C	CG	.	PASS	.	GT	1/1
21	45959557	.	A	T	.	PASS	.	GT	0/1
21	45959558	.	T	G	.	PASS	.	GT	0/1
21	45959559	.	C	A	.	PASS	.	GT	0/1
21	45959733	.	C	T	.	PASS	.	GT	0/1
22	17264565	.	G	T	.	PASS	.	GT	1/1
22	21742684	.	C	T	.	PASS	.	GT	0/1
22	38327854	.	T	C	.	PASS	.	GT	0/1
22	40066871	.	G	C	.	PASS	.	GT	0/1
22	40066873	.	A	C	.	PASS	.	GT	0/1
